# Supplementary material for: Exogenous Gene Expression and Insect Resistance in Dual Bt Toxin Populus × euramericana ‘Neva’ Transgenic Plants
Source: Front Plant Sci. 2021 May 28;12:660226. doi: 10.3389/fpls.2021.660226 (PMC8193859; doi:10.3389/fpls.2021.660226)
Supplement: Supplementary Table 1 — Information of primers used in the experiment. [file Table_1.XLSX]

## Sheet: Table S1
Table S1. Information of primers used in the experiment
Gene	Primer name	Sequence (5'"3')	Tm value (℃)	Length of fragment (bp)	Purpose
nptII	103#F	ATCTCCTGTCATCTCACCTTGCTCCT	63.5	473	PCR
	103#R	TCAGAAGAACTCGTCAAGAAG	56.1
Cry1Ac	105#F	ATGGATAACAATCCGAACATCA	54.5	546
	105#R	CCACCTTTGTCCAAACACTGAA	58.2
Cry3A	106#F	CACTGTTCCCACTGTACGATGT	55	667
	106#R	ATGTTGAAGAAGTCCACGCTCT	53
Cry1Ac	176#F	TAGAGTTCGTGTGAGGTATGCT	55.3	176	FQ-PCR
	176#R	TGTTGCCGAATGAAGATGTGAA	55.6
Cry3A	1291#F	TGGGGATACGAGAAGGAGGAT	54	203
	1291#R	AGTGGGAACAGTGCGATGAGA	54
gene-LOC111693075	1F	CACTGGCGATGTAACCCTTT	52	177	RT-qPCR
	1R	TTCTCGGCAAGGAAGCTAAA	50
gene-LOC108904197	2F	TGGTTGTGACCTTTTGACCA	50	189
	2R	CCGTCCGAAAGTTTGTCTGT	52
gene-LOC108908272	3F	TAAGCGATCCATCACCATGA	50	178
	3R	GATCTGGTCCAAGGACGTGT	54
gene-LOC108914978	4F	AAGGCAGACTCCGAATCTCA	52	222
	4R	TTCCGAATTTCCTTCGTCAC	50
gene-LOC108913618	5F	TCATGAACAAATGGGCAGAA	48	230
	5R	GTTGCGATGTCGAAAACAAA	48
gene-LOC108903304	6F	GCTCTTGGAGAACCCATCAG	54	123
	6R	AAAAGGCAATTGTCCGAATG	48
gene-LOC108903540	7F	GGAGGTGCCGATACCAACTA	54	183
	7R	CCATTGCGAAGAACAACCTT	50
GAPDH	GF	GTCCTCCGGGCATCTATTGA	54	134
	GR	TCAGATGAGACGCAACCCTT	52

## Sheet: Table S2
Table S2. Correlation coefficient
Correlation coefficient	Transcriptional abundance of Cry1Ac	Transcriptional abundance of Cry3A	Cry1Ac toxin content	Cry3A toxin content	Corrected mortality rate of H. cunea L1 larvae	Corrected mortality rate of M. troglodyta L1 larvae	Corrected mortality rate of P. versicolora L1 larvae	Corrected mortality rate of P. versicolora L2 larvae	Corrected mortality rate of P. versicolora adults	Average body weight of A. glabripennis larvae	Cellulase activity of A. glabripennis larvae
Transcriptional abundance of Cry1Ac	1
Transcriptional abundance of Cry3A	0.634**	1
Cry1Ac toxin content	0.644**		1
Cry3A toxin content		0.535*	0.554*	1
Corrected mortality rate of H. cunea L1 larvae			0.668**		1
Corrected mortality rate of M. troglodyta L1 larvae			0.419*			1
Corrected mortality rate of P. versicolora L1 larvae				0			1
Corrected mortality rate of P. versicolora L2 larvae				0.363*				1
Corrected mortality rate of P. versicolora adults				0.810**					1
Average body weight of A. glabripennis larvae										1
Cellulase activity of A. glabripennis larvae										0.789*	1
* indicates significant correlation (P < 0.05); ** indicates extremely significant correlation (P < 0.01).

## Sheet: Table S3
Table S3. Sequencing data evaluation statistics
Samples	Total reads	Total bases	Mapped reads	Mapped rate (%)	Q30 (%)	GC (%)
A1	44752460	6661862808	36566816	81.71	95.11	44.4
A2	45304462	6748343365	39671220	87.57	95.16	44.58
A3	43465050	6449206065	38218691	87.93	92.93	47.17
B1	43981982	6548973073	39000251	88.67	95.96	44.92
B2	46641404	6947672572	41771330	89.56	95.57	44.56
B3	46263128	6845924264	40758734	88.1	93.29	46.36
CK1	41927576	6217744611	37033434	88.32	93.25	45.52
CK2	44663642	6650873507	39947433	89.44	95.48	46.04
CK3	43267972	6437777414	38418834	88.79	95.4	44.75
The sample names corresponding to the original transcriptome sequencing data are A1, A2, A4, B2, B3, B4, C4, CK2 and CK3.

## Sheet: Table S4
Table S4. The shared DEGs were identified in two comparative analysis groups
gene_id	log2(A/CK)	log2(B/CK)
gene-LOC108903187	1.73247	1.62756
gene-LOC108903327	-1.04883	-1.10489
gene-LOC108903639	-1.28601	-1.6026
gene-LOC108903776	2.0977	1.30964
gene-LOC108903929	-1.31501	-1.51946
gene-LOC108904164	1.29234	1.17917
gene-LOC108904259	1.50749	1.12173
gene-LOC108904482	1.20623	1.19728
gene-LOC108904717	1.58671	1.14228
gene-LOC108904791	1.16584	1.27192
gene-LOC108905466	1.46978	1.54267
gene-LOC108905564	1.49321	1.11042
gene-LOC108905711	-1.44138	-1.43371
gene-LOC108905932	1.60138	2.28955
gene-LOC108906125	1.39035	1.40847
gene-LOC108906491	-1.99361	-1.72928
gene-LOC108906609	1.37281	1.3657
gene-LOC108906747	-1.28557	-1.21264
gene-LOC108907101	1.03287	1.00938
gene-LOC108907295	1.39834	1.27144
gene-LOC108907551	1.80572	2.32322
gene-LOC108907784	1.38713	1.35337
gene-LOC108907887	1.31518	1.3283
gene-LOC108908089	1.29463	1.72814
gene-LOC108908091	1.21558	2.75355
gene-LOC108908158	1.95605	1.92284
gene-LOC108908680	3.38521	1.48898
gene-LOC108908694	-1.63024	-1.39528
gene-LOC108908695	2.26231	1.9847
gene-LOC108908752	-1.4325	-2.22361
gene-LOC108908901	2.10286	1.61845
gene-LOC108908922	1.41699	-1.31256
gene-LOC108908935	-1.23648	-1.37213
gene-LOC108909379	1.59025	1.74632
gene-LOC108909475	-1.63159	-1.32096
gene-LOC108909753	-1.70583	-2.69611
gene-LOC108909754	1.16821	1.34434
gene-LOC108910288	1.2934	1.34195
gene-LOC108910328	-2.30378	-1.75924
gene-LOC108910471	-2.27144	-1.35445
gene-LOC108910799	-1.05538	-1.16654
gene-LOC108911108	-2.10586	-2.09337
gene-LOC108911185	1.2874	1.3493
gene-LOC108911266	1.10046	1.55523
gene-LOC108911350	-1.53238	-1.20444
gene-LOC108911510	-1.36142	-1.86714
gene-LOC108912050	1.23523	1.20615
gene-LOC108912126	-1.30658	-1.47731
gene-LOC108912389	1.09273	1.02862
gene-LOC108912975	1.40469	1.63677
gene-LOC108913244	1.46577	1.43911
gene-LOC108913250	1.24346	1.21447
gene-LOC108913253	1.53849	1.56159
gene-LOC108913459	1.24258	1.22353
gene-LOC108913534	-1.52823	-3.38229
gene-LOC108913536	-1.68342	-1.80886
gene-LOC108913618	2.19651	3.26079
gene-LOC108913810	-2.35383	-1.38907
gene-LOC108913920	-1.30211	-1.53229
gene-LOC108914009	1.22798	-1.38217
gene-LOC108914061	-2.18577	-1.9025
gene-LOC108914069	-1.1774	-1.57309
gene-LOC108914076	1.85344	1.69787
gene-LOC108914102	-1.49875	-2.23518
gene-LOC108914103	1.36355	1.52425
gene-LOC108914201	2.73836	2.61085
gene-LOC108914213	-1.28518	-1.17094
gene-LOC108915220	1.26117	1.34958
gene-LOC108915259	-1.08922	-1.01113
gene-LOC108915301	1.08578	1.65059
gene-LOC108916472	3.36333	2.51969
gene-LOC108916547	-1.39922	-1.49188
gene-LOC108916575	2.28597	1.7828
gene-LOC108916674	2.49317	3.13317
gene-LOC108917086	1.02208	1.15037
gene-LOC108917123	-1.02026	-1.9908
gene-LOC108917313	-1.76569	-1.9764
gene-LOC108917342	1.28408	1.58792
gene-LOC108917348	-1.20992	-1.69134
gene-LOC108917349	1.94422	1.83277
gene-LOC108917581	-1.05826	-1.25072
gene-LOC108917617	1.05784	1.16336
gene-LOC108917866	-1.78892	-2.21547
gene-LOC108917926	1.22478	1.65245
gene-LOC111691284	1.79652	2.63428
gene-LOC111692035	-1.06963	-1.42899
gene-LOC111692176	-1.47799	-1.70968
gene-LOC111692865	1.33996	1.28827

## Sheet: Table S5
Table S5. The expression information of TFs
gene_id	FPKM			TF_family
	CK	A	B
gene-LOC108903511	0.553333	0.0633333	0.426667	THAP
gene-LOC108903533	11.4467	5.09667	7.75333	TF_others
gene-LOC108903718	2.53333	0.506667	1.52333	MBD
gene-LOC108904053	2.6	1.34667	0.736667	MYB
gene-LOC108904060	119.32	57.9367	33.0933	THR-like
gene-LOC108904467	3.44	0.93	1.95	MBD
gene-LOC108904626	0.17	0.01	0.06	ZBTB
gene-LOC108904755	3.37	2.48333	0.973333	ZBTB
gene-LOC108904991	0.236667	0.0366667	0.0233333	zf-LITAF-like
gene-LOC108905466	0.00333333	0.0766667	0.0733333	TF_others
gene-LOC108905508	1.89667	2.85	4.43667	zf-LITAF-like
gene-LOC108905932	0.0266667	0.31	0.41	NGFIB-like
gene-LOC108906278	48.7367	25.38	11.41	TF_bZIP
gene-LOC108906543	10.0667	1.44333	1.74333	bHLH
gene-LOC108906788	1.00333	1.13667	0.273333	Homeobox
gene-LOC108906885	12.8133	8.50333	6.14667	TF_bZIP
gene-LOC108907100	0.416667	0.793333	1.55333	zf-C2H2
gene-LOC108907217	4.61667	1.23667	1.68667	bHLH
gene-LOC108907395	5.74333	3.26333	1.07	TF_others
gene-LOC108908739	2.55667	1.86667	0.946667	zf-C2H2
gene-LOC108908749	0.903333	0.05	0.286667	zf-C2H2
gene-LOC108908752	5.18333	1.42667	0.716667	bHLH
gene-LOC108908791	3.65	2.71667	1.22	zf-C2H2
gene-LOC108908833	0.226667	0.07	0.0133333	zf-LITAF-like
gene-LOC108909222	6.32333	1.53667	2.23667	TF_others
gene-LOC108909299	0.47	0.613333	0.176667	bHLH
gene-LOC108909316	0.386667	0.133333	0.353333	TF_others
gene-LOC108909396	2.04	0.543333	2.59	TF_others
gene-LOC108909551	22.5867	9.31	5.97333	zf-C2H2
gene-LOC108909754	0.253333	0.836667	1.19	zf-C2H2
gene-LOC108909989	4.86333	2.04667	2.42	ZBTB
gene-LOC108910505	6.14667	1.76333	3.66	zf-LITAF-like
gene-LOC108910648	0.873333	0.18	0.426667	CSL
gene-LOC108911059	24.8633	42.7233	80.9233	zf-C2H2
gene-LOC108911123	0.313333	0.296667	0.03	zf-C2H2
gene-LOC108911692	1.78333	4.83333	1.89667	zf-C2H2
gene-LOC108912200	5.33333	4.22667	1.27333	MBD
gene-LOC108912327	0.26	0.05	0.303333	ZBTB
gene-LOC108912549	1.47	1.08667	3.05667	zf-C2H2
gene-LOC108913140	0.476667	1.06667	0.603333	zf-C2H2
gene-LOC108913470	0.286667	0.04	0.116667	zf-C2H2
gene-LOC108913503	3.2	4.84667	6.52	TF_others
gene-LOC108913567	0.33	0.82	1.08	zf-C2H2
gene-LOC108913695	1.18333	1.6	3.71333	Homeobox
gene-LOC108913766	1.07667	0.05	0.35	zf-C2H2
gene-LOC108914095	0.813333	0.65	0.143333	Homeobox
gene-LOC108914545	0.326667	0.496667	0.903333	Tub
gene-LOC108914592	4.55	5.86667	10.43	MYB
gene-LOC108914849	0.283333	0.87	0.206667	zf-C2H2
gene-LOC108914864	495.227	195.71	273.937	TF_others
gene-LOC108915337	1.54667	0.48	0.176667	zf-C2H2
gene-LOC108915604	3.70667	2.86667	0.97	ZBTB
gene-LOC108915701	5.09	2.60667	1.2	MYB
gene-LOC108916673	0.26	0.61	0.01	TF_others
gene-LOC108916808	0.146667	0.656667	0.29	zf-C2H2
gene-LOC108916818	0.13	0.433333	0.36	TSC22
gene-LOC108917027	1.41667	3.06333	5.62667	ZBTB
gene-LOC108917092	8.09	5.52667	1.71333	bHLH
gene-LOC108917360	0.0266667	0.08	0.336667	Homeobox
gene-LOC108917617	0.476667	1.06	1.13333	Homeobox
gene-LOC111691881	0.193333	0	0.126667	Homeobox
gene-LOC111692256	0.416667	0	0.21	zf-C2H2
gene-LOC111692695	0.18	0.743333	0.506667	zf-C2H2
gene-LOC111692733	0.37	0.186667	0.0233333	TF_bZIP

## Sheet: Table S6
Table S6. DEGs identified in the transcriptome of A. glabripennis larvae in response to Bt toxin
gene_id	CK (FPKM)	A (FPKM)	B (FPKM)	Description	GO_BP	GO_CC	GO_MF	KO
gene-LOC108912864	6.55333	21.6233	13.8967	Trypsin 3A1	-	-	-	-
gene-LOC108907455	13.63	6.66	6.67667	Trypsin-1-like	-	-	-	-
gene-LOC108909592	0.71	5.72333	5.06333	Trypsin-7-like	-	-	GO:0003824:catalytic activity	-
gene-LOC111693033	41.7933	5.50333	24.9167	Trypsin-like	-	-	-	-
gene-LOC108905017	41.13	180.653	57.98	Chymotrypsin-1-like	-	-	GO:0016787:hydrolase activity	-
gene-LOC108903517	31.4	449.863	378.243	Chymotrypsin-like	-	-	GO:0008233:peptidase activity	-
gene-LOC108911035	0	0.763333	0.21	Putative serine protease F56F10.1	-	-	-	-
gene-LOC108911079	0.153333	0	0.113333	Putative serine protease K12H4.7	-	-	-	-
gene-LOC108905491	1.17667	0.0633333	0.443333	Serine protease 7	-	-	-	-
gene-LOC108904137	6.9	8.65667	1.83333	Serine protease snake-like	-	-	-	-
gene-LOC108904155	6.67667	3.69667	2.55	Serine protease snake-like	-	-	-	-
gene-LOC108903187	1.00667	6.46333	8.96333	Cathepsin L1-like	-	-	GO:0008233:peptidase activity	-
gene-LOC108903776	6.22667	37.6867	22.4433	Cathepsin B-like	-	-	GO:0008233:peptidase activity	-
gene-LOC108915196	0.903333	3.43333	1147.58	Cathepsin L-like proteinase	-	-	GO:0016787:hydrolase activity	-
gene-LOC108903191	2.12	10.4133	12.4767	Cathepsin L	-	-	-	-
gene-LOC108915527	1.62	0.98	0.673333	Cathepsin L1-like	-	-	GO:0016787:hydrolase activity	-
gene-LOC108907825	20.1333	76.04	71.5867	Carboxypeptidase B	-	-	GO:0070011:peptidase activity, acting on L-amino acid peptides	-
gene-LOC108912287	16.6933	3.57333	9.60667	Lipase 3	-	-	-	-
gene-LOC108903647	0.05	1.69	4.46	Lipase member K-like	-	-	-	-
gene-LOC108903639	0.393333	0.03	0.04	Lipase member N-like	-	-	-	-
gene-LOC108903638	0.0266667	0.123333	0.73	Lipase 3-like	-	-	-	-
gene-LOC108910026	0.35	0.916667	2.28333	Lipase member H-like	-	-	-	-
gene-LOC108903540	2534.19	533.74	1147.49	Endoglucanase	GO:0005975:carbohydrate metabolic process	-	GO:0008810:cellulase activity	-
gene-LOC108917968	39.7067	12.33	35.3867	Cadherin-23	-	-	-	-
gene-LOC108906266	2.32667	33.6733	3.67	Alkaline phosphatase 4-like	-	-	GO:0016787:hydrolase activity	-
gene-LOC108903843	6.03667	9.73333	17.88	Aminopeptidase N	-	-	-	-
gene-LOC108903411	2.19	3.46	8.16	Aminopeptidase N-like	-	-	-	-
gene-LOC108913250	11.38	26.5667	26.62	Heat shock 70 kDa protein	-	-	-	-
gene-LOC108905403	0.0133333	0.856667	2.51	Cytochrome P450 4C1-like	-	-	-	-
gene-LOC108906335	0.153333	0	0.0333333	Cytochrome P450 4C1-like	-	-	-	-
gene-LOC111693193	0.77	3.30333	2.2	Cytochrome P450 4C1-like	-	-	GO:0046872:metal ion binding;GO:0016491:oxidoreductase activity;GO:0005488:binding	-
gene-LOC108914009	5.02	19.4967	1.12	Cytochrome P450 6A1-like	-	-	GO:0016491:oxidoreductase activity;GO:0005488:binding	-
gene-LOC111693024	34.5033	174.49	26.61	Cytochrome P450 6A1-like	-	-	GO:0046872:metal ion binding;GO:0016491:oxidoreductase activity	-
gene-LOC108915477	2.19667	8.04333	4.10667	Cytochrome P450 6a2	-	-	GO:0046872:metal ion binding;GO:0016491:oxidoreductase activity	-
gene-LOC108915167	14.6867	4.67333	8.58	Cytochrome P450 6a2-like	-	-	GO:0046872:metal ion binding;GO:0016491:oxidoreductase activity	-
gene-LOC108903377	72.7433	244.37	38.7367	Cytochrome P450 6k1	-	-	GO:0016491:oxidoreductase activity;GO:0005488:binding	-
gene-LOC108914201	7.02	54.37	82.5133	Cytochrome P450 CYP12A2-like	-	-	-	-
gene-LOC108915408	18.6833	51.2667	13.2567	Probable cytochrome P450 6a13	-	-	GO:0046872:metal ion binding;GO:0016491:oxidoreductase activity	-
gene-LOC111692456	15.21	68.98	11	Probable cytochrome P450 6a14	-	-	GO:0046872:metal ion binding;GO:0016491:oxidoreductase activity	-
gene-LOC108905837	6.54	1.63333	0.633333	Cytochrome P450 306a1	-	-	GO:0046872:metal ion binding;GO:0016491:oxidoreductase activity	-
gene-LOC108904028	0	0.343333	0.45	Cytochrome P450 4C1-like	GO:0055114:oxidation-reduction process	-	GO:0020037:heme binding;GO:0016705:oxidoreductase activity, acting on paired donors, with incorporation or reduction of molecular oxygen;GO:0004497:monooxygenase activity;GO:0005506:iron ion binding;GO:0009055:electron carrier activity	-
gene-LOC111691324	3.43333	1.27667	1.40667	Cytochrome P450 6A1-like	GO:0055114:oxidation-reduction process	-	GO:0020037:heme binding;GO:0016705:oxidoreductase activity, acting on paired donors, with incorporation or reduction of molecular oxygen;GO:0004497:monooxygenase activity;GO:0005506:iron ion binding;GO:0009055:electron carrier activity	-
gene-LOC111692763	5.25	1.97333	1.10667	Cytochrome P450 9e2-like	GO:0055114:oxidation-reduction process	-	GO:0020037:heme binding;GO:0016705:oxidoreductase activity, acting on paired donors, with incorporation or reduction of molecular oxygen;GO:0004497:monooxygenase activity;GO:0005506:iron ion binding;GO:0009055:electron carrier activity	-
gene-LOC108909002	2.10667	2.05	6.58	Probable cytochrome P450 301a1	GO:0055114:oxidation-reduction process	-	GO:0020037:heme binding;GO:0016705:oxidoreductase activity, acting on paired donors, with incorporation or reduction of molecular oxygen;GO:0004497:monooxygenase activity;GO:0005506:iron ion binding;GO:0009055:electron carrier activity	-
gene-LOC108911899	5.96	13.0433	7.14667	Venom carboxylesterase-6	-	-	GO:0016787:hydrolase activity	-
gene-LOC108904864	0.543333	2.21	1.3	Venom carboxylesterase-6-like	-	-	-	-
gene-LOC108916575	0.0166667	1.63	2.00333	Venom carboxylesterase-6-like	-	-	-	-
gene-LOC108917349	4.27	47.3	31.87	Venom carboxylesterase-6-like	-	-	-	-
gene-LOC111691284	0.266667	1.61667	3.43333	Venom carboxylesterase-6-like	-	-	-	-
gene-LOC111692106	2.48667	0.613333	1.64667	Venom carboxylesterase-6-like	-	-	-	-
gene-LOC108914512	4.20667	1.45333	3.79667	Venom carboxylesterase-6-like	-	-	GO:0016787:hydrolase activity	-
gene-LOC108904717	4.44	22.4467	14.31	Venom carboxylesterase-6	-	-	-	-
gene-LOC111692882	0.713333	1.93	4.36	Venom carboxylesterase-6-like	-	-	-	-
gene-LOC108903304	30.0167	11.15	14.8867	Glutathione S-transferase-like	-	-	-	-
gene-LOC108915239	85.0233	98.58	19.0767	Glutathione S-transferase 1-like	-	-	-	-
gene-LOC108916472	0.12	5.36	2.99333	Acetylcholinesterase-like	-	-	-	-
gene-LOC108914103	0.163333	0.72	1.16333	Peroxidase	GO:0055114:oxidation-reduction process;GO:0006979:response to oxidative stress	-	GO:0020037:heme binding;GO:0004601:peroxidase activity	-
gene-LOC108909189	5.34333	15.5833	3.02	Catalase	GO:0055114:oxidation-reduction process;GO:0006979:response to oxidative stress	-	GO:0020037:heme binding;GO:0004096:catalase activity	-
gene-LOC108914229	3.88667	2.65	1.57	Catalase-like	-	-	-	K03781
